# Supplementary material for: Comparative Transcriptomic Analysis and Candidate Gene Identification for Wild Rice (GZW) and Cultivated Rice (R998) Under Low-Temperature Stress
Source: Int J Mol Sci. 2024 Dec 13;25(24):13380. doi: 10.3390/ijms252413380 (PMC11676510; doi:10.3390/ijms252413380)
Supplement: Supplementary file 1 [file ijms-25-13380-s001.zip › Table S1.xlsx]

## Sheet: Sheet1
Table S1.All primers used in this study
gene_id	Forward primer	Reverse primer
LOC_Os01g50370	AGCTCTTGGAGCATCCGTTC	GCACGCCAATGACTTGATCC
LOC_Os02g08364	ACGTTGTTGAGCTTTGCGAC	GCACACTGCAGAAAGACTGC
LOC_Os02g08440	TCAGCTTGACATCGTCGGAG	GAGCACCTTGGGCTTAACCA
LOC_Os02g43790	AAGTGGCGATGTGGTAGTGG	TTGCCTGGAACTCGTCACAT
LOC_Os03g08330	TACCCATGGCGACGTAGAGT	AAAGAACAGGCACAAGGGGT
LOC_Os03g53020	AGATGAACGTCGAGACCACG	TCTGTGTCCAGCCTTTGCTT
LOC_Os04g37960	AGCTAAGCGTGACCAACAGG	GCAGCAAGTGATGCTTGGAC
LOC_Os06g43090	GATCCCTTCACCTCGCTCTC	GGGTGAACGGGTACTGTGTC
LOC_Os09g35010	GTCGTACTACGCGAGCTTGG	TAGTAGCTCCAGAGCGGCAT
LOC_Os11g05380	GTCATGTACCACCCCTACGC	ACACCGGGTATTTGTACGGG
LOC_Os11g08300	TCGACCCAGTCATAGGAGCA	GTGCGGTTGTTTCTGGAACG
LOC_Os12g31800	ATCTGCTCAAGAGAGCCACG	CCTCCCAGTTTCACGGTCAT
Ubiquitin	GCTCCGTGGCGGTATCAT	CGGCAGTTGACAGCCCTAG
