# Supplementary material for: Comparative Transcriptomic Analysis and Candidate Gene Identification for Wild Rice (GZW) and Cultivated Rice (R998) Under Low-Temperature Stress
Source: Int J Mol Sci. 2024 Dec 13;25(24):13380. doi: 10.3390/ijms252413380 (PMC11676510; doi:10.3390/ijms252413380)
Supplement: Supplementary file 1 [file ijms-25-13380-s001.zip › Table S2.xlsx]

## Sheet: Sheet1
Table S2. Summary statistics for RNA-seq analysis of GZW and R998 cold stress samples from rice.
Samples	Clean reads	Clean bases	GC Content	Q30	Mapped Reads
GZW-0H-1	25518540	7592488950	0.5082	0.9641	0.949
GZW-0H-2	23713379	7050736382	0.5059	0.9657	0.9541
GZW-0H-3	29811264	8864870484	0.5038	0.9645	0.9491
GZW-12H-1	27201140	8094492846	0.5023	0.9652	0.9571
GZW-12H-2	24680286	7355243012	0.4944	0.9625	0.955
GZW-12H-3	27152036	8090483130	0.4988	0.9612	0.9517
GZW-1H-1	29928580	8879480480	0.5032	0.9659	0.9547
GZW-1H-2	26450937	7867231490	0.5127	0.9634	0.9538
GZW-1H-3	27437762	8175189406	0.5038	0.9635	0.9543
GZW-24H-1	27615829	8216088502	0.4963	0.9633	0.9506
GZW-24H-2	24859816	7395198546	0.4921	0.9656	0.9518
GZW-24H-3	31331060	9328078998	0.495	0.9643	0.9513
GZW-3H-1	27541829	8200635018	0.5081	0.9637	0.9548
GZW-3H-2	27191453	8094669106	0.499	0.9662	0.9505
GZW-3H-3	30078278	8943327852	0.5043	0.9653	0.9546
GZW-6H-1	28788652	8559689588	0.5018	0.9609	0.9535
GZW-6H-2	28359297	8444865618	0.5002	0.9628	0.9529
GZW-6H-3	27084004	8055635424	0.4989	0.9649	0.9534
R998-0H-1	27100868	8072142720	0.4921	0.9619	0.9472
R998-0H-2	31732167	9448726980	0.5004	0.9653	0.9474
R998-0H-3	28887344	8581930322	0.4977	0.966	0.9509
R998-12H-1	30093239	8953747644	0.4778	0.9644	0.9519
R998-12H-2	28896143	8590163836	0.4816	0.9651	0.9522
R998-12H-3	30271165	9002199122	0.4911	0.9655	0.954
R998-1H-1	27919821	8294280668	0.4999	0.9646	0.9517
R998-1H-2	28725594	8555025448	0.4993	0.963	0.9499
R998-1H-3	21258724	6327174354	0.5	0.9625	0.952
R998-24H-1	31307986	9325324468	0.4829	0.9662	0.953
R998-24H-2	30242503	9002977804	0.4853	0.9655	0.9545
R998-24H-3	30247285	8988076892	0.4896	0.9663	0.9505
R998-3H-1	28574024	8488647356	0.5	0.9656	0.9528
R998-3H-2	32675919	9711166286	0.4866	0.9664	0.9539
R998-3H-3	31718280	9443108878	0.4892	0.9656	0.9522
R998-6H-1	29214102	8697320228	0.492	0.9658	0.9547
R998-6H-2	29997542	8931110908	0.4826	0.965	0.9502
R998-6H-3	30177917	8985856674	0.4947	0.9635	0.9562
